# Supplementary material for: Phylogeographic Pattern of the Assassin Bug Sycanus bifidus Inferred from Mitochondrial Genomes and Nuclear Genes
Source: Biology (Basel). 2024 Apr 28;13(5):305. doi: 10.3390/biology13050305 (PMC11118239; doi:10.3390/biology13050305)
Supplement: Supplementary file 1 [file biology-13-00305-s001.zip]

Archive with 1 entries (1 files):
- biology-2974272-supplementary.pdf
